# Supplementary material for: Estimates of Effective Population Size in Commercial and Hatchery Strains of Coho Salmon (Oncorhynchus kisutch (Walbaum, 1792))
Source: Animals (Basel). 2022 Mar 3;12(5):647. doi: 10.3390/ani12050647 (PMC8909777; doi:10.3390/ani12050647)
Supplement: Supplementary file 1 [file animals-12-00647-s001.zip]

Archive with 1 entries (1 files):
- animals-1567120-supplementary.pdf
